# Supplementary material for: Study of Novel Furocoumarin Derivatives on Anti-Vitiligo Activity, Molecular Docking and Mechanism of Action
Source: Int J Mol Sci. 2022 Jul 19;23(14):7959. doi: 10.3390/ijms23147959 (PMC9316487; doi:10.3390/ijms23147959)
Supplement: Supplementary file 1 [file ijms-23-07959-s001.zip]

Archive with 1 entries (1 files):
- ijms-1781859-supplementary.pdf
